# Supplementary material for: Comparative Proteomic Analysis of Two Commonly Used Laboratory Yeast Strains: W303 and BY4742
Source: Proteomes. 2023 Oct 9;11(4):30. doi: 10.3390/proteomes11040030 (PMC10594481; doi:10.3390/proteomes11040030)
Supplement: Supplementary file 1 [file proteomes-11-00030-s001.zip]

Archive with 3 entries (3 files):
- Supplementary Figure.pdf
- Table S1_wt .xlsx
- Table S2_wt .xlsx
